# Supplementary material for: Eco-Friendly Activation of Silicone Surfaces and Antimicrobial Coating with Chitosan Biopolymer
Source: Int J Mol Sci. 2025 Dec 16;26(24):12084. doi: 10.3390/ijms262412084 (PMC12733018; doi:10.3390/ijms262412084)
Supplement: Supplementary file 1 [file ijms-26-12084-s001.zip]

Archive with 1 entries (1 files):
- ijms-3980438-supplementary.pdf
